# Supplementary material for: Docking and Electronic Structure of Rutin, Myricetin, and Baicalein Targeting 3CLpro
Source: Int J Mol Sci. 2023 Oct 12;24(20):15113. doi: 10.3390/ijms242015113 (PMC10606270; doi:10.3390/ijms242015113)
Supplement: Supplementary file 1 [file ijms-24-15113-s001.zip]

Archive with 1 entries (1 files):
- ijms-2603896-supplementary.pdf
